# Supplementary material for: Non-arteritic anterior ischemic and glaucomatous optic neuropathy: Implications for neuroretinal rim remodeling with disease severity
Source: PLoS One. 2023 May 18;18(5):e0286007. doi: 10.1371/journal.pone.0286007 (PMC10194940; doi:10.1371/journal.pone.0286007)
Supplement: S1 File — (XLSX) [file pone.0286007.s001.xlsx]

## Sheet: Demographics
Study ID	Sex	Eye	MD	Age	Snellen	LogMAR VA	IOP	Pseudophakia	VF Defect
ION1_R	F	Right	-2.58	73	25	0.09691	14	yes	Inferior
ION2_R	M	Right	-13.27	66	30	0.176091	15	yes	Both
ION4_R	F	Right	-13.89	79	300	1.17609	13	yes	Both
ION5_R	M	Right	-8.96	74	20	0	11	no	Both
ION6_R	M	Right	-19.82	65	20	0	21	yes	Both
ION6_L		Left	-23.49	65	400	1.30103	16	yes	Both
ION7_R	F	Right	-28.07	62	400	1.30103	10	no	Both
ION7_L		Left	-26.26		60	0.477121	10	no	Both
ION8_R	M	Right	-25.06	89	100	0.69897	12	yes	Both
ION8_L		Left	-30.69		2000	2	12	yes	Both
ION10_R	F	Right	-11.92	48	40	0.30103	13	no	Inferior
ION10_L		Left	-22.88		50	0.39794	14	no	Both
GON1	F	OS	-2.42	68.6767	25	0.09691	16	no	Both
GON2	M	OS	-12.64	67.3781	25	0.09691	9	no	Inferior
GON3	M	OS	-12.2	72.9479	40	0.30103	9	no	Superior
GON4	F	OD	-9	75.8849	40	0.30103	14	yes	Superior
GON5	F	OD	-18.09	66.6575	30	0.176091	15	yes	Both
GON6	M	OD	-24.2	60.0438	30	0.176091	21	yes	Both
GON7	F	OS	-25.61	61.6493	20	0	18	no	Both
GON8	M	OS	-23.39	55.726	20	0	20	no	Both
GON9	F	OD	-27.86	82.4438	200	1	4	no	Both
GON10	M	OS	-27.62	90.2411	30	0.176091	20	yes	Both
GON11	M	OS	-13.7	47.3233	25	0.09691	17	no	Inferior
GON12	M	OS	-19.75	47.9863	30	0.176091	20	no	Both

## Sheet: OCT Parameters
Study ID	FOBMO ANGLE	BMO AREA (MM2)
ION1_R	-14	1.22
ION2_R	-5.8	1.98
ION4_R	-0.7	1.95
ION5_R	-3.8	2.49
ION6_R	-10.7	1.75
ION6_L	-5.9	1.76
ION7_R	-0.2	1.86
ION7_L	-9.7	2.13
ION8_R	-7.8	1.42
ION8_L	-17.3	1.8
ION10_R	-2.3	2.18
ION10_L	-10.2	2.02
GON1	-5.8	2.01
GON2	-9.4	1.54
GON3	-9.8	1.48
GON4	-15.3	1.63
GON5	-6.7	2.82
GON6	-6.1	2.09
GON7	-6.3	1.86
GON8	-1.3	2.16
GON9	-11.6	2.17
GON10	-6.5	1.83
GON11	-2.3	1.57
GON12	-0.7	1.46

## Sheet: ppRNFL
Study ID	Global	Percentile	RGY (123)	Temporal	Percentile	RGY (123)	Infero-Temporal	Percentile	RGY (123)	Infero-Nasal	Percentile	RGY (123)	Nasal	Percentile	RGY (123)	Supero-Nasal	Percentile	RGY (123)	ST	Percentile	RGY (123)
ION1_R	74	3	Y	46	1	Y	114	11	G	118	84	G	80	64	G	66	6	G	44	<1	R
ION2_R	49	<1	R	40	<1	R	54	<1	R	51	<1	R	39	<1	R	47	<1	R	94	4	Y
ION4_R	53	<1	R	45	<1	R	79	<1	R	73	11	G	37	<1	R	69	5	Y	53	<1	R
ION5_R	56	<1	R	39	<1	R	85	<1	R	97	34	G	43	<1	R	38	<1	R	82	<1	R
ION6_R	38	<1	R	46	<1	R	47	<1	R	44	<1	R	23	<1	R	30	<1	R	60	<1	R
ION6_L	36	<1	R	31	<1	R	41	<1	R	30	<1	R	31	<1	R	41	<1	R	59	<1	R
ION7_R	41	<1	R	33	<1	R	71	<1	R	53	<1	R	20	<1	R	59	1	R	56	<1	R
ION7_L	46	<1	R	34	<1	R	61	<1	R	21	<1	R	44	<1	R	79	7	G	59	<1	R
ION8_R	58	<1	R	24	<1	R	62	<1	R	89	46	G	60	14	G	76	17	G	73	1	Y
ION8_L	57	<1	R	39	<1	R	85	<1	R	78	22	G	35	<1	R	106	57	G	66	<1	R
ION10_R	66	<1	R	54	4	Y	178	92	G	94	18	G	38	<1	N	47	<1	R	52	<1	R
ION10_L	45	<1	R	37	<1	R	54	<1	R	63	1	Y	38	<1	R	42	<1	R	62	<1	R
GON1	65	<1	R	54	5	G	70	<1	R	77	9	G	58	4	Y	84	12	G	74	<1	R
GON2	42	<1	R	35	<1	R	64	<1	R	44	<1	R	37	<1	R	51	<1	R	37	<1	R
GON3	73	1	Y	45	<1	R	40	<1	R	55	2	Y	83	68	G	125	83	G	105	20	G
GON4	85	18	G	56	9	G	127	24	G	116	79	G	67	20	G	88	24	G	121	47	G
GON5	76	<1	R	65	24	G	56	<1	R	103	34	G	71	16	G	110	35	G	68	<1	R
GON6	61	<1	R	62	19	G	66	<1	R	60	1	Y	56	2	Y	57	<1	R	68	<1	R
GON7	58	<1	R	39	<1	R	44	<1	R	73	6	G	67	14	G	84	12	G	55	<1	R
GON8	45	<1	R	36	<1	R	43	<1	R	45	<1	R	46	<1	R	68	2	Y	42	<1	R
GON9	45	<1	R	37	<1	R	48	<1	R	34	<1	R	45	<1	R	47	<1	R	68	<1	R
GON10	44	<1	R	48	2	Y	80	<1	R	51	2	Y	27	<1	R	41	<1	R	41	<1	R
GON11	62	<1	R	66	33	G	98	<1	R	71	4	Y	64	8	G	32	<1	R	37	<1	R
GON12	58	<1	R	62	22	G	101	<1	R	64	2	Y	49	<1	R	47	<1	R	35	<1	R

## Sheet: MRW
Study ID	G	Percentile	RGY (123)	Temporal	Percentile	RGY (123)	Infero-Temporal	Percentile	RGY (123)	Infero-Nasal	Percentile	RGY (123)	Nasal	Percentile	RGY (123)	Supero-Nasal	Percentile	RGY (123)	Supero-Temporal	Percentile	RGY (123)
ION1_R	279	14	G	206	24	G	286	22	G	353	26	G	334	20	G	258	6	G	235	10	G
ION2_R	207	3	Y	156	8	G	192	1	Y	203	<1	R	244	6	G	258	11	G	191	4	Y
ION4_R	162	<1	R	87	<1	R	185	2	Y	303	22	G	179	1	Y	187	3	Y	98	<1	R
ION5_R	253	36	G	178	39	G	228	11	G	424	88	G	293	50	G	251	22	G	169	6	G
ION6_R	349	72	G	261	79	G	291	25	G	442	77	G	400	74	G	374	60	G	348	78	G
ION6_L	319	50	G	238	61	G	301	31	G	340	25	G	381	64	G	383	65	G	267	28	G
ION7_R	351	74	G	249	71	G	330	47	G	408	59	G	388	69	G	443	89	G	353	80	G
ION7_L	317	59	G	248	78	G	320	44	G	371	46	G	339	52	G	382	71	G	290	48	G
ION8_R	317	61	G	258	80	G	425	98	G	447	88	G	291	17	G	298	30	G	321	75	G
ION8_L	342	87	G	247	87	G	357	86	G	443	92	G	368	76	G	412	91	G	303	74	G
ION10_R	361	78	G	243	64	G	447	95	G	531	97	G	397	78	G	346	42	G	285	34	G
ION10_L	312	37	G	223	41	G	276	10	G	364	28	G	372	57	G	361	46	G	282	29	G
GON1	152	<1	R	125	2	Y	132	<1	R	157	<1	R	205	2	Y	162	<1	R	75	<1	R
GON2	145	<1	R	104	<1	R	105	<1	R	221	<1	R	186	<1	R	151	<1	R	81	<1	R
GON3	174	<1	R	125	<1	R	152	<1	R	142	<1	R	208	<1	R	232	4	Y	187	3	Y
GON4	204	2	Y	161	9	G	161	<1	R	241	3	Y	225	2	Y	274	15	G	179	3	Y
GON5	150	1	Y	127	8	G	30	<1	R	220	5	G	185	7	G	212	10	G	95	<1	R
GON6	153	<1	R	142	4	Y	154	<1	R	195	<1	R	147	<1	R	158	<1	R	149	<1	R
GON7	145	<1	R	117	<1	R	108	<1	R	143	<1	R	199	<1	R	166	<1	R	80	<1	R
GON8	117	<1	R	112	<1	R	123	<1	R	137	<1	R	130	<1	R	115	<1	R	68	<1	R
GON9	79	<1	R	41	<1	R	86	<1	R	131	<1	R	53	<1	R	117	<1	R	41	<1	R
GON10	165	1	Y	103	1	Y	140	<1	R	264	13	G	247	12	G	117	<1	R	52	<1	R
GON11	182	<1	R	145	<1	R	230	1	Y	248	<1	R	242	<1	R	104	<1	R	60	<1	R
GON12	130	<1	R	137	<1	R	160	<1	R	198	<1	R	141	<1	R	90	<1	R	27	<1	R

## Sheet: Lamina Cribrosa Depth
Study ID	LC Depth	LC Area	LC Thickness
ION1_R	335.24	1.18	158.454
ION2_R	305.18	1.53	150.37
ION4_R	374.56	1.42	64.0558
ION5_R	250.88	2.8	139.544
ION6_R	205.05	1.29	107.063
ION6_L	205.08	1.46	111.034
ION7_R	107.51	1.47	103.73
ION7_L	46.49	2.09	80.8484
ION8_R	267.6	1.45	47.3724
ION8_L	275.11	1.56	60.4193
ION10_R	230.12	1.44	143.244
ION10_L	237.28	1.63	170.059
GON1	387.87	2.2	87.3987
GON2	354.62	1.49	139.574
GON3	434.09	1.29	59.1169
GON4	667.26	0.72	91.4596
GON5	583.74	1.79	103.656
GON6	703.74	0.74	227.958
GON7	463.38	1.36	120.425
GON8	457.74	2.39	62.9853
GON9	458.97	1.82	60.3824
GON10	278.74	1.95	75.0271
GON11	528.4	0.83	189.517
GON12	464.32	1.2	187.363

## Sheet: Macula
Study ID	Retina									RNFL									GCL									IPL									INL									OPL
	Central	Inner Superior	Inner Nasal	Inner Inferior	Inner Temporal	Outer Superior	Outer Nasal	Outer inferior	Outer Temporal	Central	Inner Superior	Inner Nasal	Inner Inferior	Inner Temporal	Outer Superior	Outer Nasal	Outer inferior	Outer Temporal	Central	Inner Superior	Inner Nasal	Inner Inferior	Inner Temporal	Outer Superior	Outer Nasal	Outer inferior	Outer Temporal	Central	Inner Superior	Inner Nasal	Inner Inferior	Inner Temporal	Outer Superior	Outer Nasal	Outer inferior	Outer Temporal	Central	Inner Superior	Inner Nasal	Inner Inferior	Inner Temporal	Outer Superior	Outer Nasal	Outer inferior	Outer Temporal	Central	Inner Superior	Inner Nasal	Inner Inferior
ION1_R	266	282	318	313	287	246	294	267	250	13	17	18	23	18	17	35	35	19	14	25	44	46	28	24	36	31	25	17	24	38	39	30	20	29	26	25	22	43	41	43	41	35	39	31	33	25	26	27	37
ION2_R	244	300	287	292	297	288	274	267	264	6	21	17	16	18	40	27	22	20	8	25	17	20	25	27	23	23	23	14	23	22	22	26	22	22	25	25	22	45	43	45	42	32	36	36	33	20	30	30	31
ION4_R	241	313	291	301	294	281	279	281	278	10	24	20	20	16	27	30	32	19	10	29	24	25	24	25	26	28	28	15	24	24	23	21	26	24	25	26	19	44	40	45	40	34	34	34	36	17	33	28	28
ION5_R	256	305	315	310	302	259	266	257	264	10	17	18	18	19	19	28	21	20	10	28	32	33	22	23	28	28	19	17	31	35	33	29	23	23	24	24	17	44	41	48	43	32	33	33	38	24	30	31	36
ION6_R	254	334	309	310	317	297	281	262	274	5	22	20	22	19	32	29	21	20	5	43	19	21	32	36	25	20	24	14	36	25	27	32	31	27	27	28	21	45	50	49	43	33	35	33	35	21	37	28	34
ION6_L	significant imaging artifact; data excluded
ION7_R	253	318	318	317	309	284	289	280	284	7	17	18	18	15	20	22	19	20	7	23	17	22	20	23	24	24	20	12	25	22	23	23	25	24	25	23	17	48	48	48	42	36	39	38	39	15	33	30	35
ION7_L	249	322	313	308	306	288	290	278	279	6	16	15	15	16	21	21	22	19	6	28	21	21	19	26	27	22	19	13	26	23	22	23	25	24	26	23	16	47	49	53	44	39	42	39	39	17	34	30	31
ION8_R	278	316	321	312	296	266	279	263	260	13	18	25	24	14	15	29	23	13	11	30	24	20	24	31	25	21	27	15	26	26	26	23	23	23	25	22	22	49	43	45	40	34	36	35	36	28	34	60	58
ION8_L	266	303	300	306	300	273	273	255	257	10	12	14	15	12	13	16	15	12	8	30	22	29	28	34	33	29	27	15	23	20	24	21	23	22	22	21	19	44	43	45	43	35	36	31	35	22	47	54	40
ION10_R	246	287	291	313	296	266	275	291	265	7	17	16	25	17	25	37	54	20	8	24	21	46	32	25	27	34	30	13	25	27	36	32	23	23	28	30	18	42	42	37	38	32	33	30	31	22	32	28	28
ION10_L	245	290	289	285	284	260	269	248	250	6	17	15	17	14	20	24	19	15	8	23	19	24	21	21	25	21	21	12	26	23	26	26	24	24	23	24	17	43	44	38	40	33	35	31	33	18	30	27	30
GON1	295	302	324	312	289	257	296	250	237	13	24	15	19	18	23	27	21	13	21	32	42	48	31	24	42	29	20	19	26	33	36	28	20	29	21	18	31	38	38	35	35	29	33	27	30	48	41	33	29
GON2	269	286	302	301	282	245	259	238	238	11	18	18	20	18	17	25	20	18	11	20	27	35	20	17	24	22	15	20	24	30	32	26	21	21	20	22	29	47	46	42	43	33	33	32	32	32	53	32	28
GON3	282	336	317	292	309	288	292	256	283	13	33	24	22	25	40	42	27	29	12	51	32	26	31	28	29	24	27	17	36	26	22	29	23	24	23	26	26	40	47	40	43	32	33	30	35	40	29	52	68
GON4	275	338	333	300	307	284	292	264	272	9	26	19	16	16	38	41	35	21	10	46	38	19	23	27	27	24	25	16	38	36	22	27	23	25	22	27	21	41	40	44	38	32	36	31	35	41	62	78	43
GON5	246	330	317	281	281	299	291	251	270	9	20	19	16	17	33	38	18	19	11	49	43	16	19	33	29	19	19	18	40	36	23	26	28	26	22	25	26	45	48	44	37	36	35	32	37	22	56	43	28
GON6	356	363	369	372	346	331	334	326	335	12	13	23	17	17	20	30	18	17	22	50	43	36	29	36	36	40	31	21	45	45	43	33	40	36	36	41	35	47	40	64	48	46	50	52	54	43	75	68	40
GON7	262	333	321	307	311	283	305	264	268	12	21	17	16	19	19	28	17	18	8	36	23	24	22	19	27	19	16	15	30	27	22	27	23	22	21	21	15	42	39	43	39	33	35	33	34	18	35	30	33
GON8	243	277	293	272	261	246	263	238	243	8	18	17	16	16	18	20	18	18	8	19	24	23	16	19	25	20	16	16	23	25	24	23	22	23	22	24	15	38	38	35	34	30	32	32	31	27	28	25	36
GON9	245	293	278	277	319	279	254	244	264	8	21	16	18	28	32	23	21	20	8	26	19	17	20	24	24	22	19	14	24	21	22	28	22	20	24	27	27	46	42	42	46	36	31	32	37	31	34	51	49
GON10	284	308	326	318	302	265	281	255	260	12	20	21	21	18	23	35	28	20	11	23	29	31	20	21	24	24	19	19	27	29	27	26	25	21	21	27	25	41	44	41	38	30	30	27	29	27	32	31	37
GON11	273	320	336	332	309	250	299	260	252	11	20	20	25	19	17	37	25	17	14	42	45	44	30	19	35	26	19	20	38	39	38	34	21	28	21	24	25	43	45	44	43	33	34	32	33	29	39	43	28
GON12	243	303	330	317	295	258	290	259	257	9	21	24	27	22	17	36	31	20	10	29	40	38	27	22	29	24	22	18	28	34	29	26	22	21	19	21	17	46	45	46	42	32	37	33	33	19	24	29	29
[truncated: 41 more columns]
